# Supplementary material for: Knowledge, attitudes, and perceptions of the multi-ethnic population of the United Arab Emirates on genomic medicine and genetic testing
Source: Hum Genomics. 2023 Jul 15;17:63. doi: 10.1186/s40246-023-00509-0 (PMC10349494; doi:10.1186/s40246-023-00509-0)
Supplement: Supplementary file 1 — Additional file 1: Summary of responses to knowledge-related questions [file 40246_2023_509_MOESM1_ESM.xlsx]

## Sheet: Sheet1
			Additional file 1: Summary of responses to knowledge-related questions
			Question	Response		Total number of respondents
				n	%
			Do you know what is meant by genetic materials or DNA?			754
			No	24	3.2
			Yes	617	81.8
			I know little information about it	113	15
			What are the sources of genetic materials (DNA) used for laboratory tests?			757
			Blood	643	84.9
			Hair	552	72.9
			Saliva	530	70
			Urine	186	24.6
			All of the above	0	0
			I don't know	16	2.1
			Where do you think genetic tests can be performed?			734
			Governmental hospitals and laboratories in the UAE	307	41.8
			Private hospitals and laboratories in the UAE	20	2.7
			Send abroad, outside the UAE	54	7.4
			All of the above	321	43.7
			I do not know	32	4.4
			Do you know any university programs in the UAE that offer genomic medicine training/teaching?			184
			No	125	84.5
			Yes	23	15.5
			The correct percentage of ladies with breast cancer based on this photo is:			757
			Correct (28%)	682	90.1
			Wrong	75	9.9
